# Supplementary material for: Examining a structural equation model of peace of mind, gratitude, and positive reappraisal in predicting psychological well-being among college students
Source: BMC Psychol. 2025 Sep 29;13:1088. doi: 10.1186/s40359-025-03445-x (PMC12482322; doi:10.1186/s40359-025-03445-x)
Supplement: Supplementary file 1 — Supplementary Material 1 [file 40359_2025_3445_MOESM1_ESM.xlsx]

## Sheet: Sheet1
ID	Age	Sex	Year	Major	Province	Origin	Pref_Outdoor	GRAT1	GRAT2	GRAT3	GRAT4	GRAT5	GRAT6	PR1	PR2	PR3	PR4	POM1	POM2	POM3	POM4	POM5	POM6	POM7	WB1	WB2	WB3	WB4	WB5	WB6	WB7	WB8	WB9	WB10	WB11	WB12	WB13	WB14	WB15	WB16	WB17	WB18	Gratitude_mean	PR_mean	PoM_mean	WB_mean
1	20	Female	3	Natural Sciences	Sichuan	Urban	3	5	5	5	4	4	5	3	4	4	3	5	5	3	4	4	4	5	5	2	5	3	1	4	5	3	3	3	5	5	2	5	4	3	4	2	4.667	3.5	4.286	3.556
2	19.92	Male	1	Humanities	Shandong	Urban	4	4	4	4	4	5	4	3	4	3	3	4	3	4	3	4	4	4	3	1	6	4	3	2	2	4	3	3	5	3	4	3	2	4	4	3	4.167	3.25	3.714	3.278
3	21.48	Female	3	Social Sciences	Beijing	Rural	3	3	4	4	3	4	3	5	4	4	4	3	4	4	3	3	3	4	2	2	3	6	3	5	4	2	3	4	3	3	3	3	4	2	3	4	3.5	4.25	3.429	3.278
4	19.54	Female	1	Humanities	Shandong	Urban	2	4	3	4	4	4	4	4	3	4	4	3	4	4	4	4	5	4	6	3	1	4	4	2	3	4	4	4	6	3	3	4	3	6	6	4	3.833	3.75	4	3.889
5	19.16	Male	3	Humanities	Shandong	Urban	3	4	4	3	4	4	5	4	5	5	5	3	3	2	3	3	4	3	4	4	4	3	3	3	2	5	3	1	3	5	3	3	4	3	3	4	4	4.75	3	3.333
6	19.61	Male	2	Natural Sciences	Shandong	Urban	4	3	3	4	4	3	4	4	4	3	4	4	4	4	4	4	4	4	4	4	1	5	6	5	6	4	3	4	5	5	5	2	5	4	5	2	3.5	3.75	4	4.167
7	19.35	Male	2	Social Sciences	Guangdong	Urban	3	2	3	3	2	3	2	3	3	3	4	5	5	5	5	5	5	5	4	4	2	4	2	4	3	5	5	5	2	4	6	5	4	3	4	4	2.5	3.25	5	3.889
8	19.72	Female	1	Natural Sciences	Shandong	Urban	3	5	5	4	5	5	5	4	5	5	5	5	5	5	4	5	5	5	4	4	5	4	5	5	4	5	6	5	6	6	3	6	6	6	2	5	4.833	4.75	4.857	4.833
9	20.03	Female	2	Engineering	Sichuan	Urban	4	4	4	5	5	4	5	5	5	4	4	5	5	5	4	5	5	5	2	6	5	6	5	4	4	4	4	2	4	4	5	5	6	5	5	4	4.5	4.5	4.857	4.444
10	21.45	Male	3	Humanities	Beijing	Rural	2	5	3	4	5	3	5	5	5	4	5	5	5	5	5	4	4	5	4	6	6	5	6	5	5	5	5	4	6	5	6	6	6	6	3	6	4.167	4.75	4.714	5.278
11	19.91	Female	1	Business	Shandong	Urban	2	4	3	4	4	4	3	4	3	4	4	3	4	4	2	4	3	3	3	3	2	4	1	3	3	2	1	2	1	4	1	4	4	1	3	4	3.667	3.75	3.286	2.556
12	21.51	Male	3	Social Sciences	Beijing	Urban	3	5	5	5	5	5	5	5	4	4	4	5	4	4	3	4	3	4	6	4	4	5	2	5	6	5	3	6	2	3	4	3	3	3	6	4	5	4.25	3.857	4.111
13	18.43	Female	2	Natural Sciences	Sichuan	Urban	3	4	3	3	3	3	3	3	4	4	4	3	3	4	2	3	3	3	2	2	5	3	4	3	4	4	2	4	4	4	6	5	4	5	5	4	3.167	3.75	3	3.889
14	20.76	Female	2	Natural Sciences	Sichuan	Rural	1	3	3	3	4	5	4	4	4	3	2	4	3	3	4	3	3	3	2	3	1	2	5	3	3	2	1	1	1	2	4	2	2	3	3	3	3.667	3.25	3.286	2.389
15	20.79	Female	2	Social Sciences	Beijing	Rural	2	2	2	4	3	4	4	3	4	4	4	5	4	4	4	4	5	4	4	3	4	2	5	4	4	2	4	4	3	4	6	4	6	3	3	3	3.167	3.75	4.286	3.778
16	20.8	Female	4	Humanities	Guangdong	Urban	3	3	2	3	4	2	4	4	4	3	3	4	4	5	4	5	5	4	2	4	3	3	4	2	5	5	3	3	3	3	4	4	4	3	6	6	3	3.5	4.429	3.722
17	20.97	Female	4	Engineering	Sichuan	Rural	4	4	5	4	5	5	4	4	4	3	4	5	5	4	4	4	4	4	2	5	5	4	4	6	4	2	4	4	4	4	3	3	3	3	4	6	4.5	3.75	4.286	3.889
18	21.67	Male	1	Humanities	Sichuan	Urban	2	3	3	4	3	2	3	4	4	5	3	5	4	5	4	4	5	5	6	4	3	6	5	6	2	4	5	2	3	3	4	2	6	4	2	4	3	4	4.571	3.944
19	19.44	Male	3	Humanities	Guangdong	Urban	2	2	2	3	3	2	4	4	2	2	3	3	4	5	5	4	5	5	3	4	1	3	6	4	6	3	2	6	4	6	5	4	3	4	5	3	2.667	2.75	4.429	4
20	18.45	Male	2	Humanities	Sichuan	Urban	2	4	4	5	4	4	5	5	4	5	5	4	4	5	5	5	4	5	3	3	6	5	1	2	5	3	3	5	4	5	4	6	2	4	3	3	4.333	4.75	4.571	3.722
21	19.98	Male	2	Business	Shandong	Urban	2	4	3	3	3	3	4	3	4	4	3	3	4	3	4	3	3	3	2	4	2	1	3	3	1	3	4	3	1	4	1	5	1	2	2	1	3.333	3.5	3.286	2.389
22	20.71	Female	1	Natural Sciences	Beijing	Urban	3	4	4	4	2	4	3	3	4	4	4	5	5	5	4	4	4	4	1	2	2	5	4	2	2	4	3	1	4	1	5	3	4	3	2	3	3.5	3.75	4.429	2.833
23	21.2	Female	1	Engineering	Shandong	Rural	2	2	2	3	3	3	1	4	3	4	3	3	3	3	3	3	3	4	2	1	4	3	2	4	2	4	2	4	3	1	3	4	3	3	2	2	2.333	3.5	3.143	2.722
24	21.45	Male	4	Business	Sichuan	Urban	3	3	2	3	3	2	2	3	2	2	3	3	2	3	3	3	2	3	1	3	3	3	2	3	3	3	3	3	3	2	4	3	3	4	3	4	2.5	2.5	2.714	2.944
25	21.48	Female	4	Engineering	Beijing	Urban	3	4	5	3	3	4	4	4	4	5	4	4	4	4	5	3	4	5	4	4	4	4	2	3	4	3	3	3	4	2	3	4	2	3	2	2	3.833	4.25	4.143	3.111
26	18.98	Female	4	Humanities	Beijing	Urban	1	3	4	3	3	3	3	3	3	4	4	3	3	3	3	4	3	5	2	2	3	4	4	2	3	4	3	3	6	4	4	3	3	2	3	5	3.167	3.5	3.429	3.333
27	20.5	Male	3	Natural Sciences	Beijing	Urban	4	3	4	4	3	5	2	5	5	3	5	5	4	5	5	5	5	5	4	4	2	3	4	1	2	4	2	3	4	2	2	6	3	4	3	6	3.5	4.5	4.857	3.278
28	21.97	Male	2	Business	Sichuan	Urban	1	4	4	3	4	3	4	4	4	5	4	3	3	4	5	4	3	5	4	4	5	3	4	4	4	6	4	3	3	3	4	2	5	5	4	5	3.667	4.25	3.857	4
29	20.17	Female	2	Humanities	Sichuan	Rural	3	3	3	4	4	4	4	2	3	3	4	5	4	4	4	5	4	4	2	5	4	3	6	2	5	3	3	2	6	4	1	5	5	4	4	5	3.667	3	4.286	3.833
30	21.65	Female	3	Natural Sciences	Beijing	Rural	1	4	5	4	4	4	3	4	4	4	4	4	3	5	4	4	3	4	4	3	2	5	6	4	1	4	6	2	3	2	3	4	3	5	1	4	4	4	3.857	3.444
31	20.55	Male	3	Social Sciences	Beijing	Urban	4	2	2	3	2	2	3	4	4	4	3	4	4	4	4	4	3	4	3	1	4	2	4	3	5	4	4	3	4	3	3	4	1	4	3	3	2.333	3.75	3.857	3.222
32	20.43	Female	2	Social Sciences	Shandong	Urban	3	3	4	4	3	3	4	3	3	2	3	4	5	4	4	3	3	4	2	2	3	4	6	4	4	5	3	4	5	4	4	3	3	4	5	4	3.5	2.75	3.857	3.833
33	18.55	Female	4	Engineering	Beijing	Urban	4	4	3	4	4	4	4	5	5	5	5	4	4	4	4	3	4	5	4	3	3	1	5	3	5	4	4	3	3	4	3	2	3	4	4	3	3.833	5	4	3.389
34	20.84	Male	2	Humanities	Sichuan	Urban	5	4	5	5	3	4	4	4	4	4	4	4	4	4	5	4	3	4	1	1	2	3	3	2	1	1	2	1	2	1	1	5	2	2	2	4	4.167	4	4	2
35	18.79	Female	1	Humanities	Shandong	Urban	2	4	4	4	5	3	3	5	5	3	4	4	5	4	5	5	5	4	5	5	2	4	5	4	5	2	4	4	3	5	6	3	4	4	3	4	3.833	4.25	4.571	4
36	20.27	Female	3	Business	Shandong	Urban	2	3	5	3	3	3	3	3	3	4	2	5	5	4	5	5	5	4	4	3	2	3	3	5	3	3	5	4	3	3	4	4	4	3	4	5	3.333	3	4.714	3.611
37	18.66	Female	2	Humanities	Sichuan	Urban	2	4	3	4	5	5	4	3	3	4	5	5	5	5	4	5	4	5	4	4	3	3	2	4	2	5	4	6	6	4	4	3	3	3	6	4	4.167	3.75	4.714	3.889
38	20.8	Female	2	Engineering	Sichuan	Rural	3	3	4	4	3	3	2	3	4	4	4	3	5	5	5	4	5	4	5	1	3	2	4	4	3	3	2	5	3	1	6	5	3	3	6	2	3.167	3.75	4.429	3.389
39	21.59	Female	1	Natural Sciences	Beijing	Urban	2	4	4	3	4	2	4	5	4	4	5	4	5	4	4	4	5	4	3	3	1	6	3	4	3	2	3	3	2	3	2	2	3	5	4	4	3.5	4.5	4.286	3.111
40	21.06	Male	3	Social Sciences	Beijing	Urban	3	4	5	5	5	5	3	5	3	4	5	4	4	3	5	4	4	4	5	5	5	5	5	4	3	3	4	5	3	4	6	3	6	1	6	5	4.5	4.25	4	4.333
41	18.59	Male	2	Social Sciences	Guangdong	Urban	4	3	3	2	3	3	4	5	5	4	4	5	4	4	4	5	4	3	5	1	4	3	4	5	3	5	3	3	5	6	2	5	2	3	5	5	3	4.5	4.143	3.833
42	21.22	Female	2	Engineering	Shandong	Urban	4	2	3	2	1	2	2	2	2	2	2	5	2	3	3	4	3	4	1	1	3	4	2	4	2	3	1	1	2	3	3	3	4	4	2	2	2	2	3.429	2.5
43	21.63	Female	3	Natural Sciences	Sichuan	Rural	3	4	4	3	4	3	5	3	3	3	2	5	4	4	3	4	4	4	5	3	3	5	1	5	4	6	3	6	5	2	5	4	3	4	4	5	3.833	2.75	4	4.056
44	21.94	Female	2	Engineering	Shandong	Urban	2	3	4	3	3	4	3	4	3	4	3	3	2	3	3	3	3	5	4	5	4	3	4	3	4	3	2	4	5	3	3	4	3	4	3	4	3.333	3.5	3.143	3.611
45	20.82	Female	3	Engineering	Guangdong	Urban	1	3	3	3	3	3	3	4	2	3	3	4	3	4	4	4	3	3	4	3	2	4	4	4	3	1	4	3	2	4	3	5	3	5	4	2	3	3	3.571	3.333
46	19.03	Male	2	Engineering	Shandong	Rural	1	5	3	3	5	4	3	3	4	4	4	4	4	4	4	4	4	5	2	2	1	2	5	3	4	3	4	6	4	4	5	6	4	5	4	3	3.833	3.75	4.143	3.722
47	21.79	Female	2	Natural Sciences	Sichuan	Urban	4	4	4	4	4	4	4	5	4	4	5	5	5	4	5	5	4	4	4	5	4	5	5	5	3	4	3	4	5	3	2	3	4	4	5	4	4	4.5	4.571	4
48	21.14	Female	3	Social Sciences	Sichuan	Rural	3	3	3	3	4	3	3	4	3	3	3	5	4	4	4	4	4	5	4	2	2	5	1	3	2	3	3	2	5	1	2	2	4	2	3	5	3.167	3.25	4.286	2.833
49	20.08	Female	3	Engineering	Guangdong	Urban	5	3	3	3	4	2	4	3	2	3	3	4	3	3	3	3	5	3	3	4	1	2	3	2	3	4	5	3	3	3	3	3	5	3	2	4	3.167	2.75	3.429	3.111
50	19.8	Male	2	Social Sciences	Sichuan	Urban	2	5	3	5	4	4	3	4	4	5	4	4	4	5	4	5	3	3	5	5	3	2	4	6	3	4	4	3	4	3	3	3	4	5	4	5	4	4.25	4	3.889
51	20.9	Female	2	Humanities	Guangdong	Urban	1	4	4	4	3	5	3	3	2	3	3	2	3	3	3	3	3	4	2	2	3	4	3	2	2	2	2	5	4	3	1	1	2	1	3	3	3.833	2.75	3	2.5
52	20.02	Female	3	Natural Sciences	Guangdong	Urban	5	2	3	1	3	1	1	4	4	4	3	2	3	3	3	3	3	3	2	2	1	4	1	3	3	3	3	3	3	4	1	3	2	2	3	3	1.833	3.75	2.857	2.556
53	21.81	Female	2	Engineering	Guangdong	Urban	2	4	4	4	4	3	4	5	5	4	5	4	5	4	5	5	5	5	2	5	6	4	5	6	1	6	4	4	6	2	4	5	5	2	4	3	3.833	4.75	4.714	4.111
54	18.77	Female	2	Humanities	Beijing	Urban	3	3	4	3	3	3	3	3	3	4	4	4	4	4	4	4	3	3	5	2	4	1	4	6	3	3	1	2	3	4	4	3	3	2	3	3	3.167	3.5	3.714	3.111
55	20.38	Male	2	Social Sciences	Guangdong	Urban	5	4	5	4	5	5	5	5	5	5	5	5	5	5	5	5	5	4	5	4	6	6	4	3	4	6	6	6	4	4	4	5	6	4	3	4	4.667	5	4.857	4.667
56	20.46	Female	3	Engineering	Shandong	Urban	1	4	3	4	3	3	4	5	3	4	4	4	4	5	5	4	4	4	1	2	4	4	5	4	4	3	5	2	2	4	5	3	4	3	4	2	3.5	4	4.286	3.389
57	19.34	Male	1	Social Sciences	Guangdong	Rural	5	4	5	4	4	3	4	4	4	3	4	4	5	5	4	5	4	4	5	4	5	3	4	5	4	4	3	3	4	5	4	4	4	3	6	4	4	3.75	4.429	4.111
58	21.13	Female	3	Engineering	Guangdong	Urban	2	4	4	4	5	4	4	4	4	4	5	5	5	5	4	5	4	4	2	4	4	4	5	3	4	2	5	3	3	5	5	2	5	5	3	3	4.167	4.25	4.571	3.722
59	18.48	Female	2	Humanities	Sichuan	Urban	5	4	4	3	4	4	3	3	5	3	3	4	4	4	4	4	5	4	5	4	5	3	3	4	4	4	4	2	4	5	2	3	1	2	4	4	3.667	3.5	4.143	3.5
60	20.58	Male	1	Business	Sichuan	Rural	4	4	2	3	2	4	2	4	4	4	5	4	4	4	4	4	4	4	1	2	2	5	3	1	4	4	2	5	2	3	3	3	4	5	2	2	2.833	4.25	4	2.944
61	21.26	Female	2	Social Sciences	Shandong	Urban	5	3	4	3	4	3	3	3	2	3	2	3	4	3	2	2	4	4	1	4	3	3	2	3	3	4	3	4	2	2	3	2	1	4	3	5	3.333	2.5	3.143	2.889
62	21.37	Female	1	Business	Shandong	Urban	3	2	4	4	3	2	3	3	4	4	3	4	3	4	4	3	4	3	1	3	5	4	5	2	6	1	2	2	1	4	3	2	2	2	4	2	3	3.5	3.571	2.833
63	18.27	Female	1	Engineering	Sichuan	Urban	2	3	4	3	4	4	3	5	5	5	4	4	2	4	3	3	4	4	5	5	1	3	5	4	3	4	3	4	2	5	3	4	4	1	3	1	3.5	4.75	3.429	3.333
64	19.08	Female	2	Natural Sciences	Shandong	Rural	4	5	4	4	3	5	5	4	4	4	4	5	5	5	3	4	4	4	4	5	3	3	4	5	3	5	3	2	5	3	6	4	2	2	4	5	4.333	4	4.286	3.778
65	20.33	Male	3	Social Sciences	Guangdong	Urban	1	4	3	4	5	3	4	4	5	5	4	3	4	5	4	5	4	5	6	6	4	3	5	4	5	3	3	3	5	3	4	6	3	4	4	3	3.833	4.5	4.286	4.111
66	20.99	Male	1	Business	Guangdong	Rural	4	5	4	4	3	4	3	4	5	4	5	5	5	4	5	5	4	4	6	4	3	2	2	2	4	4	3	5	4	4	3	4	5	5	6	6	3.833	4.5	4.571	4
67	20.08	Male	3	Social Sciences	Guangdong	Rural	2	4	5	4	4	3	4	4	4	4	5	4	5	5	4	5	5	3	4	5	5	2	5	4	6	6	6	6	6	6	4	5	5	4	3	6	4	4.25	4.429	4.889
68	20.2	Male	1	Engineering	Guangdong	Rural	5	5	3	3	3	3	3	5	5	5	5	3	4	3	3	3	4	4	3	6	6	5	5	4	1	2	2	3	4	2	3	4	3	4	5	6	3.333	5	3.429	3.778
69	19.79	Female	3	Business	Sichuan	Urban	5	4	3	4	3	4	4	4	3	3	5	4	4	3	3	3	4	5	2	5	6	2	6	2	3	2	2	4	5	3	3	2	2	2	5	4	3.667	3.75	3.714	3.333
70	19.03	Female	3	Social Sciences	Shandong	Rural	1	4	4	4	3	3	4	4	3	3	2	5	3	5	3	3	4	4	4	5	4	3	5	5	1	4	6	4	4	4	4	4	1	3	4	3	3.667	3	3.857	3.778
71	21.75	Male	2	Social Sciences	Sichuan	Rural	5	2	3	3	2	3	2	4	3	3	3	4	3	3	4	2	3	2	4	5	1	3	2	1	1	4	1	1	2	2	1	4	5	2	2	1	2.5	3.25	3	2.333
72	21.76	Female	3	Humanities	Shandong	Urban	3	4	2	2	4	3	4	4	2	3	2	3	4	4	4	4	3	4	3	4	3	1	2	6	5	2	4	2	3	4	3	1	4	2	5	4	3.167	2.75	3.714	3.222
73	20.45	Female	2	Engineering	Shandong	Urban	4	2	2	2	3	3	1	1	2	2	2	3	4	3	4	3	3	4	3	2	3	4	4	4	4	5	5	1	6	3	1	4	3	2	2	4	2.167	1.75	3.429	3.333
74	18.53	Female	3	Business	Beijing	Urban	4	3	4	4	3	3	2	5	4	4	4	3	5	5	5	5	5	4	4	5	4	4	4	4	4	4	4	3	3	5	3	3	5	1	3	1	3.167	4.25	4.571	3.556
75	20.05	Female	2	Engineering	Shandong	Urban	3	3	4	4	3	3	3	3	4	3	3	5	3	4	4	4	4	3	3	3	4	5	3	3	4	4	3	5	3	1	4	5	4	4	3	3	3.333	3.25	3.857	3.556
76	19.93	Female	2	Business	Beijing	Rural	3	2	1	4	1	3	2	3	2	3	2	3	4	3	4	3	4	3	5	1	3	3	2	3	1	4	3	1	5	5	1	3	1	1	3	2	2.167	2.5	3.429	2.611
77	21.65	Female	2	Natural Sciences	Shandong	Urban	3	3	3	3	3	4	3	3	3	4	5	5	4	4	5	4	4	4	3	3	3	2	4	2	3	4	3	6	3	3	4	4	1	4	3	4	3.167	3.75	4.286	3.278
78	21.67	Male	4	Natural Sciences	Sichuan	Urban	4	4	5	4	4	5	4	4	3	5	4	4	4	4	5	5	4	5	5	4	4	5	5	6	3	6	4	3	4	4	5	5	4	3	4	3	4.333	4	4.429	4.278
79	19.94	Male	1	Natural Sciences	Beijing	Urban	4	3	4	5	4	3	3	3	4	4	5	4	4	5	3	4	3	4	5	5	4	6	2	5	6	4	4	3	5	2	6	3	6	5	4	3	3.667	4	3.857	4.333
80	19.84	Male	3	Natural Sciences	Shandong	Rural	1	2	2	2	1	2	2	3	4	3	4	4	5	4	4	4	4	4	3	3	3	1	4	2	2	2	3	2	4	2	3	3	2	4	1	4	1.833	3.5	4.143	2.667
81	19.88	Female	3	Humanities	Guangdong	Urban	3	3	5	3	3	3	3	3	3	4	4	5	5	5	4	4	5	4	4	3	4	3	3	3	5	4	6	5	4	5	4	5	6	5	6	4	3.333	3.5	4.571	4.389
82	20.07	Female	4	Business	Guangdong	Rural	5	4	4	5	5	3	4	5	4	3	4	5	3	3	4	4	5	4	6	2	6	5	6	6	5	4	5	4	5	6	5	6	3	4	6	6	4.167	4	4	5
83	20.51	Male	1	Natural Sciences	Beijing	Rural	1	4	4	3	3	4	4	4	3	5	4	5	4	5	4	5	5	5	3	4	4	3	5	2	2	1	2	1	4	4	4	2	3	3	4	2	3.667	4	4.714	2.944
84	21.27	Male	3	Natural Sciences	Shandong	Urban	1	4	3	5	5	4	3	4	3	4	4	5	5	5	4	5	5	5	4	4	4	2	3	3	3	4	3	2	6	4	5	5	4	2	5	4	4	3.75	4.857	3.722
85	21.9	Male	4	Social Sciences	Guangdong	Urban	2	3	3	4	1	2	2	3	2	2	4	3	3	2	1	2	2	3	4	4	3	1	3	4	3	3	3	2	5	1	1	3	2	2	3	5	2.5	2.75	2.286	2.889
86	19.52	Male	2	Humanities	Guangdong	Urban	1	4	5	4	5	4	3	4	3	3	3	5	4	5	4	4	3	3	4	4	5	4	3	3	4	4	5	5	3	3	5	5	4	4	5	4	4.167	3.25	4	4.111
87	21.07	Male	2	Humanities	Shandong	Urban	2	4	3	2	2	3	3	4	4	3	3	3	5	3	4	4	3	4	4	1	1	2	5	5	2	3	3	3	4	3	4	1	2	3	2	4	2.833	3.5	3.714	2.889
88	18.76	Female	3	Natural Sciences	Guangdong	Urban	3	4	4	4	4	5	5	4	4	5	3	4	4	4	5	5	4	5	3	6	6	5	5	5	5	6	3	3	5	5	5	5	4	4	6	5	4.333	4	4.429	4.778
89	20.76	Male	2	Engineering	Shandong	Urban	1	3	3	4	4	2	4	3	4	4	3	4	4	5	4	4	4	3	2	5	1	1	4	2	4	3	3	2	3	2	3	2	1	2	1	3	3.333	3.5	4	2.444
90	20.88	Female	2	Business	Sichuan	Rural	4	4	4	2	4	4	4	4	4	5	4	4	4	4	3	3	5	4	4	4	6	3	4	3	3	6	5	4	3	4	5	3	4	5	5	4	3.667	4.25	3.857	4.167
91	20.7	Female	2	Natural Sciences	Guangdong	Urban	3	4	5	5	5	4	4	4	4	5	2	5	4	5	5	4	3	4	5	4	5	4	5	3	4	2	4	2	4	4	1	3	2	4	3	2	4.5	3.75	4.286	3.389
92	21.39	Male	4	Social Sciences	Beijing	Urban	1	3	3	3	3	3	3	4	5	4	4	5	4	4	5	4	4	4	6	5	3	6	4	4	5	3	6	5	4	5	6	4	5	6	5	5	3	4.25	4.286	4.833
93	19.87	Male	2	Humanities	Sichuan	Urban	4	4	2	4	3	3	4	4	4	4	4	4	5	4	5	5	5	5	6	6	2	5	3	4	3	4	6	1	3	4	6	4	4	3	4	1	3.333	4	4.714	3.833
94	18.59	Female	2	Natural Sciences	Guangdong	Urban	3	3	4	3	3	4	3	4	4	4	4	3	3	4	3	5	3	3	2	4	2	1	2	1	3	3	2	2	1	4	1	2	3	2	4	2	3.333	4	3.429	2.278
95	21.15	Male	2	Engineering	Shandong	Rural	1	3	3	2	4	2	3	5	3	5	5	4	4	5	3	4	4	4	6	4	2	4	2	5	4	1	2	4	3	3	1	3	3	3	2	3	2.833	4.5	4	3.056
96	21.72	Male	3	Natural Sciences	Sichuan	Urban	4	4	4	5	4	4	5	4	4	5	4	4	5	4	4	4	4	5	3	4	3	3	3	3	4	5	4	6	6	4	4	6	5	5	3	4	4.333	4.25	4.286	4.167
97	19.89	Male	3	Business	Sichuan	Urban	2	3	2	4	3	3	3	3	4	4	2	4	4	4	4	4	4	5	2	3	4	2	2	2	3	1	4	3	3	3	2	3	2	4	3	3	3	3.25	4.143	2.722
98	19.19	Female	3	Engineering	Beijing	Urban	4	3	4	2	3	3	2	3	4	4	3	5	5	5	4	4	4	5	3	2	3	2	2	5	2	3	4	2	3	4	2	1	3	4	4	4	2.833	3.5	4.571	2.944
99	20.52	Female	2	Business	Guangdong	Rural	3	4	3	4	4	4	4	4	3	3	3	4	4	4	3	4	3	4	2	3	4	3	4	3	1	3	2	4	3	3	2	2	4	2	5	4	3.833	3.25	3.714	3
100	18.94	Female	3	Engineering	Beijing	Urban	5	4	3	3	4	4	5	4	4	4	4	4	4	2	4	4	4	4	2	5	4	4	2	2	5	4	4	2	5	4	2	3	4	5	3	2	3.833	4	3.714	3.444
101	19.96	Female	4	Business	Shandong	Rural	1	3	2	2	2	2	2	3	3	4	4	4	4	4	2	3	3	3	4	3	3	2	1	1	3	5	2	2	1	1	5	5	5	1	3	2	2.167	3.5	3.286	2.722
102	19.34	Male	3	Business	Guangdong	Urban	3	3	4	3	4	5	4	3	3	3	4	5	4	3	5	3	4	3	4	6	4	5	4	5	5	5	5	2	4	2	4	3	3	1	3	3	3.833	3.25	3.857	3.778
103	18.57	Male	4	Business	Guangdong	Urban	3	2	3	3	3	3	3	4	5	4	4	4	5	4	5	5	5	3	3	3	3	2	1	3	3	2	4	3	2	4	2	2	2	3	2	3	2.833	4.25	4.429	2.611
104	18.13	Male	3	Business	Sichuan	Urban	5	4	4	4	5	4	4	4	4	4	5	5	5	4	4	4	4	5	5	4	4	6	6	4	4	5	4	5	6	2	6	5	5	6	6	3	4.167	4.25	4.429	4.778
105	21.94	Male	2	Engineering	Shandong	Rural	4	3	3	3	2	3	4	3	4	4	3	4	4	5	2	4	4	4	5	5	5	5	5	4	5	3	4	4	1	4	3	3	2	5	3	4	3	3.5	3.857	3.889
106	21.17	Female	3	Natural Sciences	Sichuan	Rural	3	1	3	2	4	2	2	3	3	4	3	3	3	3	4	3	4	3	3	3	4	3	4	1	5	4	5	2	5	4	4	3	2	4	6	5	2.333	3.25	3.286	3.722
107	20.16	Male	3	Natural Sciences	Shandong	Rural	4	3	3	4	5	4	4	4	3	5	3	5	4	4	4	4	4	5	3	4	5	2	4	4	4	5	3	4	6	3	3	5	3	3	5	4	3.833	3.75	4.286	3.889
108	20.59	Male	2	Engineering	Guangdong	Urban	1	3	2	3	3	4	3	5	4	5	3	3	4	4	4	4	4	4	6	4	2	2	4	4	2	4	1	4	2	2	3	4	3	4	3	2	3	4.25	3.857	3.111
109	20.99	Female	2	Natural Sciences	Shandong	Rural	3	5	3	5	4	4	3	4	4	4	4	5	5	5	5	5	4	5	5	5	4	6	6	4	4	4	6	6	6	3	4	2	6	5	5	5	4	4	4.857	4.778
110	18.82	Female	3	Engineering	Guangdong	Rural	4	4	4	3	5	4	4	4	4	4	4	5	4	4	3	4	4	4	4	6	5	6	6	5	4	4	5	6	6	5	6	3	6	6	4	3	4	4	4	5
111	21.47	Female	2	Social Sciences	Sichuan	Urban	3	4	4	4	4	5	4	4	3	4	3	5	4	5	5	5	3	4	4	1	3	3	4	3	5	6	5	4	3	4	2	1	3	2	2	1	4.167	3.5	4.429	3.111
112	19.86	Female	3	Business	Beijing	Urban	4	3	3	3	4	5	4	4	4	3	3	4	4	4	4	3	4	4	3	3	6	3	3	2	3	3	5	6	4	3	2	2	3	2	5	3	3.667	3.5	3.857	3.389
113	20.23	Female	3	Natural Sciences	Sichuan	Urban	2	4	4	2	3	3	4	3	4	3	4	5	5	5	5	5	4	4	3	3	4	4	5	3	5	4	5	5	2	6	3	1	3	5	4	6	3.333	3.5	4.714	3.944
114	18.88	Male	3	Engineering	Shandong	Urban	3	3	4	3	3	4	3	4	4	4	4	3	3	4	3	4	3	4	6	3	2	6	6	2	2	4	3	4	4	3	4	4	2	3	5	2	3.333	4	3.429	3.611
115	20.12	Male	1	Engineering	Sichuan	Rural	5	3	3	3	2	4	4	4	3	3	3	4	4	4	5	5	4	5	5	2	6	5	4	4	4	5	3	4	5	3	6	2	3	2	2	5	3.167	3.25	4.429	3.889
116	21.25	Male	3	Natural Sciences	Beijing	Rural	3	3	4	3	3	2	1	3	3	2	2	4	4	4	4	5	4	3	2	5	4	4	4	3	5	6	3	3	4	3	1	3	5	4	2	2	2.667	2.5	4	3.5
117	19.62	Male	2	Social Sciences	Guangdong	Rural	3	3	2	3	2	3	3	4	4	4	4	3	2	4	3	3	4	3	3	4	3	5	4	2	3	2	3	4	2	3	3	3	4	3	1	3	2.667	4	3.143	3.056
118	18.23	Female	2	Business	Guangdong	Urban	1	4	3	4	4	4	4	4	4	3	4	5	5	4	5	4	4	5	3	2	2	1	3	5	2	2	4	3	3	3	2	5	3	3	1	3	3.833	3.75	4.571	2.778
119	21.18	Female	3	Social Sciences	Sichuan	Urban	3	5	4	4	5	4	5	5	4	5	5	4	5	4	4	5	4	4	5	5	3	3	4	6	3	1	6	4	5	5	5	6	4	4	4	4	4.5	4.75	4.286	4.278
120	21.75	Male	3	Social Sciences	Sichuan	Urban	2	5	5	5	4	4	4	5	4	3	3	4	4	5	4	4	3	4	6	5	4	6	4	5	4	5	4	6	4	4	6	5	6	1	5	4	4.5	3.75	4	4.667
121	20.29	Female	3	Natural Sciences	Sichuan	Urban	4	3	3	4	4	4	5	4	2	3	4	5	4	3	4	4	4	4	2	2	5	2	2	5	3	2	4	2	2	3	2	3	4	3	3	3	3.833	3.25	4	2.889
122	21.92	Female	2	Humanities	Guangdong	Urban	5	2	2	3	2	3	2	5	4	4	5	4	5	5	5	5	4	4	6	2	4	4	2	5	3	6	4	6	3	6	3	2	4	2	2	4	2.333	4.5	4.571	3.778
123	18.6	Male	4	Engineering	Sichuan	Rural	4	2	3	3	3	4	2	5	4	5	5	4	5	3	4	3	4	5	4	6	3	3	4	3	5	4	3	2	2	4	4	5	2	5	1	4	2.833	4.75	4	3.556
124	21.21	Male	3	Business	Sichuan	Rural	4	5	5	5	5	5	4	5	5	5	4	5	5	5	5	5	5	4	4	5	6	6	3	3	4	5	4	6	4	4	4	5	5	3	4	6	4.833	4.75	4.857	4.5
125	20.83	Male	2	Social Sciences	Beijing	Urban	3	4	3	2	2	3	4	3	3	3	4	3	2	4	3	3	4	3	4	1	1	2	4	3	2	3	4	3	1	6	4	2	1	3	3	6	3	3.25	3.143	2.944
126	21.77	Female	1	Humanities	Shandong	Rural	5	4	5	4	4	4	4	3	3	4	3	4	5	5	5	4	5	5	4	5	6	4	4	6	4	5	5	4	4	4	5	4	5	3	3	5	4.167	3.25	4.714	4.444
127	21.25	Female	3	Natural Sciences	Shandong	Urban	3	4	4	4	5	3	4	3	3	4	4	3	5	4	3	4	3	3	2	3	1	4	6	5	2	5	4	4	6	5	3	2	5	5	2	4	4	3.5	3.571	3.778
128	18.85	Female	2	Social Sciences	Shandong	Urban	5	3	2	3	2	4	2	3	3	3	3	3	5	4	5	4	5	4	5	3	4	2	3	1	2	2	2	3	2	3	3	3	1	3	2	1	2.667	3	4.286	2.5
129	19.51	Female	3	Social Sciences	Guangdong	Urban	3	5	3	4	4	4	4	4	4	5	4	5	5	4	5	4	5	5	2	2	1	1	1	3	1	5	4	2	3	2	1	1	4	4	4	2	4	4.25	4.714	2.389
130	18.12	Male	1	Social Sciences	Beijing	Urban	3	3	3	3	2	2	3	4	4	4	4	3	3	3	4	4	4	3	5	2	2	4	1	4	3	2	2	2	4	4	3	1	4	4	2	2	2.667	4	3.429	2.833
131	18.84	Male	3	Social Sciences	Guangdong	Urban	4	3	3	4	2	4	4	4	5	4	4	5	4	5	3	3	5	4	5	5	3	3	5	3	5	3	6	6	5	2	6	5	4	5	6	2	3.333	4.25	4.143	4.389
132	20.84	Female	2	Social Sciences	Shandong	Urban	2	4	4	4	4	3	4	3	5	4	5	4	4	4	5	4	5	4	5	2	4	4	4	2	4	3	5	3	2	4	4	5	3	4	5	4	3.833	4.25	4.286	3.722
133	18.73	Female	3	Social Sciences	Guangdong	Urban	2	4	4	3	3	5	5	5	5	4	4	4	5	4	5	5	4	5	2	5	2	4	2	3	5	3	1	4	2	2	2	4	4	3	2	2	4	4.5	4.571	2.889
134	21.25	Female	3	Engineering	Guangdong	Rural	3	3	4	5	5	4	4	4	4	4	4	4	4	4	3	4	4	5	4	2	5	6	4	4	4	4	5	4	2	5	6	4	3	4	6	2	4.167	4	4	4.111
135	21.87	Male	3	Humanities	Sichuan	Urban	5	2	1	2	2	3	3	4	3	4	2	3	4	3	4	3	3	3	4	5	5	5	3	5	3	4	3	4	3	4	3	3	1	1	4	3	2.167	3.25	3.286	3.5
136	21.52	Male	3	Humanities	Sichuan	Rural	4	4	4	4	4	4	4	5	4	4	5	5	5	5	5	5	5	5	5	2	4	3	5	2	4	6	3	4	4	3	4	5	3	5	3	3	4	4.5	5	3.778
137	21.75	Male	2	Social Sciences	Beijing	Urban	1	3	3	4	3	2	3	4	3	5	3	3	3	3	3	4	3	3	4	5	1	4	4	3	2	4	4	2	1	2	3	5	3	4	3	3	3	3.75	3.143	3.167
138	20.48	Female	3	Natural Sciences	Beijing	Urban	1	4	3	4	2	4	3	3	3	3	4	4	3	3	3	4	3	2	3	2	4	2	4	5	2	4	4	3	4	4	1	3	2	3	3	2	3.333	3.25	3.143	3.056
139	20.45	Female	3	Humanities	Guangdong	Urban	4	4	4	5	4	4	4	4	4	4	4	4	4	3	4	4	4	4	4	3	4	3	2	3	4	4	5	3	3	3	2	3	3	4	3	2	4.167	4	3.857	3.222
140	18.52	Male	3	Natural Sciences	Shandong	Urban	3	4	5	4	4	5	4	3	4	4	5	3	3	3	5	3	4	5	2	3	2	6	6	4	4	4	3	5	4	4	3	4	5	6	6	4	4.333	4	3.714	4.167
141	21.35	Male	3	Engineering	Shandong	Rural	3	4	3	2	3	3	3	3	3	4	3	5	4	3	3	4	4	4	3	2	2	4	2	3	2	4	3	4	5	6	3	4	4	3	4	6	3	3.25	3.857	3.556
142	20.06	Male	2	Social Sciences	Beijing	Urban	1	4	3	2	3	3	2	4	4	5	4	5	2	2	3	4	4	4	3	3	6	4	6	5	5	3	3	6	4	4	4	3	5	5	3	6	2.833	4.25	3.429	4.333
143	21.99	Female	2	Natural Sciences	Shandong	Rural	3	3	3	3	2	2	3	5	5	3	3	3	3	2	3	3	2	4	1	1	2	3	2	3	2	4	1	4	3	3	1	2	2	4	3	3	2.667	4	2.857	2.444
144	21.01	Female	2	Business	Sichuan	Rural	5	4	3	4	4	4	3	4	3	4	4	3	3	4	4	4	5	3	1	4	4	3	4	3	3	5	5	3	4	2	3	4	4	4	3	2	3.667	3.75	3.714	3.389
145	20.97	Female	3	Natural Sciences	Sichuan	Rural	3	4	4	3	4	4	3	4	3	5	3	5	4	5	4	3	3	5	5	5	5	4	5	3	4	4	5	4	3	5	2	3	4	4	5	2	3.667	3.75	4.143	4
146	19.71	Male	1	Natural Sciences	Guangdong	Urban	4	3	4	4	4	5	5	4	5	5	5	4	4	4	4	4	4	5	5	5	4	5	3	2	3	4	4	4	4	3	4	6	3	4	6	4	4.167	4.75	4.143	4.056
147	20.34	Female	3	Natural Sciences	Guangdong	Urban	3	4	4	4	3	4	2	4	4	4	5	4	5	5	5	5	5	4	5	5	6	6	4	3	5	5	3	6	4	3	4	5	5	4	5	5	3.5	4.25	4.714	4.611
148	21.48	Female	2	Business	Sichuan	Urban	3	4	4	2	4	4	4	5	4	5	5	3	5	3	4	3	4	4	5	5	4	4	3	5	2	6	3	2	3	4	5	3	4	3	3	5	3.667	4.75	3.714	3.833
149	21.34	Male	1	Engineering	Guangdong	Rural	2	5	3	4	4	5	5	3	2	3	2	4	4	4	4	5	5	5	4	3	3	5	5	5	3	5	2	4	1	4	4	4	3	4	4	4	4.333	2.5	4.429	3.722
150	20	Male	2	Natural Sciences	Guangdong	Urban	5	2	2	2	2	2	1	4	4	4	4	4	3	3	2	3	2	3	3	2	3	3	4	4	2	3	4	4	4	2	6	3	4	3	3	1	1.833	4	2.857	3.222
151	19.25	Female	1	Humanities	Beijing	Rural	5	2	1	1	1	1	2	4	3	2	2	3	2	2	2	2	4	3	2	4	1	3	2	3	1	5	2	2	1	2	1	3	5	4	3	2	1.333	2.75	2.571	2.556
152	19.35	Female	3	Social Sciences	Shandong	Urban	2	1	3	2	2	2	2	2	3	2	3	3	4	3	3	3	3	3	3	4	2	1	4	2	1	3	2	1	6	3	3	2	4	1	2	3	2	2.5	3.143	2.611
153	18.55	Female	1	Social Sciences	Beijing	Urban	4	4	5	4	5	4	5	5	5	5	5	5	4	4	4	4	4	5	4	5	5	1	4	6	4	5	5	3	4	4	4	3	3	3	6	3	4.5	5	4.286	4
154	19.65	Female	2	Business	Guangdong	Urban	3	4	4	5	4	5	4	2	4	3	3	5	4	5	3	4	4	5	5	5	5	3	4	6	5	4	6	6	2	5	4	6	5	6	5	4	4.333	3	4.286	4.778
155	21.95	Female	3	Engineering	Shandong	Rural	2	3	4	4	4	2	3	5	4	5	5	4	4	3	3	5	4	4	3	3	2	6	3	4	2	5	3	4	3	4	2	4	3	3	2	6	3.333	4.75	3.857	3.444
156	19.87	Male	2	Social Sciences	Beijing	Urban	2	3	4	3	3	3	3	3	2	1	2	5	3	4	4	3	3	4	2	2	5	3	4	2	3	3	4	3	4	3	6	4	5	5	4	6	3.167	2	3.714	3.778
157	19.5	Female	4	Natural Sciences	Beijing	Urban	3	3	3	2	2	2	3	2	3	3	3	2	3	3	3	3	4	2	3	4	5	4	4	4	5	4	4	3	2	4	5	2	3	3	4	4	2.5	2.75	2.857	3.722
158	21.5	Male	2	Engineering	Beijing	Urban	2	4	3	3	3	4	3	5	4	5	4	4	4	4	4	4	3	5	4	4	4	4	3	2	4	4	3	4	3	3	6	5	3	3	2	4	3.333	4.5	4	3.611
159	20.47	Male	2	Social Sciences	Sichuan	Rural	2	4	3	4	4	5	4	4	4	4	3	3	4	4	4	3	3	4	3	2	4	1	1	2	1	2	4	3	2	3	1	2	2	2	1	3	4	3.75	3.571	2.167
160	20.1	Male	3	Humanities	Shandong	Urban	2	4	3	4	4	5	5	5	5	4	5	5	4	4	4	4	4	4	2	3	1	3	2	3	4	4	3	3	3	3	2	1	5	3	5	5	4.167	4.75	4.143	3.056
161	20.53	Male	3	Humanities	Sichuan	Urban	3	3	4	3	3	2	4	5	4	4	4	3	4	4	3	4	3	5	3	3	3	3	3	2	4	1	2	5	5	4	4	4	3	6	4	2	3.167	4.25	3.714	3.389
162	20.12	Male	3	Natural Sciences	Beijing	Urban	3	3	3	4	3	3	4	4	5	4	4	5	5	5	5	5	5	5	2	5	5	2	3	4	5	5	6	4	6	4	3	6	6	3	5	2	3.333	4.25	5	4.222
163	20.97	Male	3	Natural Sciences	Guangdong	Urban	3	3	2	2	3	2	3	3	3	3	2	3	3	4	3	3	3	3	4	2	1	1	1	2	1	2	4	2	2	2	2	3	2	3	1	2	2.5	2.75	3.143	2.056
164	19.84	Male	1	Natural Sciences	Guangdong	Urban	4	4	5	5	5	5	4	4	5	4	5	3	5	4	5	4	4	5	6	2	2	4	3	2	4	6	4	4	2	4	3	6	4	6	2	5	4.667	4.5	4.286	3.833
165	21.39	Male	3	Engineering	Guangdong	Urban	3	4	5	4	4	4	5	4	4	4	4	4	3	4	4	4	4	4	5	5	5	5	4	6	5	6	5	5	6	4	3	5	6	6	4	3	4.333	4	3.857	4.889
166	20.01	Female	3	Business	Beijing	Urban	4	2	4	4	5	5	5	4	4	5	5	5	4	5	4	3	4	4	4	3	3	2	5	3	3	4	4	3	1	3	3	5	4	3	2	4	4.167	4.5	4.143	3.278
167	18.15	Female	3	Business	Shandong	Urban	1	4	3	4	3	3	4	3	4	5	3	5	5	5	4	4	4	4	5	6	4	6	6	4	6	3	4	6	4	6	4	6	5	4	5	4	3.5	3.75	4.429	4.889
168	19.61	Female	2	Social Sciences	Guangdong	Rural	4	4	4	4	2	3	3	3	3	4	3	3	4	4	3	4	4	3	1	2	1	1	2	1	2	2	1	1	2	1	4	3	3	2	1	3	3.333	3.25	3.571	1.833
169	20.03	Female	2	Social Sciences	Shandong	Rural	4	4	3	3	4	2	3	3	5	4	4	4	3	5	4	4	3	4	1	3	4	2	2	3	1	5	5	1	4	3	5	4	4	5	2	4	3.167	4	3.857	3.222
170	19.46	Female	4	Business	Sichuan	Urban	1	3	4	4	4	5	5	5	3	4	3	4	4	5	5	4	4	4	4	6	6	4	4	3	3	5	5	4	4	4	5	5	5	4	4	4	4.167	3.75	4.286	4.389
171	21.31	Male	2	Engineering	Beijing	Rural	4	3	3	4	3	3	4	5	5	5	5	5	5	4	4	5	4	5	3	4	6	3	3	4	4	4	4	4	2	4	4	4	4	2	6	4	3.333	5	4.571	3.833
172	21.18	Male	3	Humanities	Sichuan	Urban	5	4	3	4	4	3	3	3	4	2	4	5	5	4	5	5	5	3	4	5	5	4	6	3	5	6	4	3	6	5	3	5	3	3	3	4	3.5	3.25	4.571	4.278
173	19.38	Female	1	Engineering	Shandong	Urban	4	3	4	4	3	3	3	3	3	3	3	4	4	5	5	5	3	3	1	2	3	6	5	4	3	6	6	5	3	4	4	4	2	4	3	4	3.333	3	4.143	3.833
174	20.49	Female	2	Engineering	Sichuan	Rural	2	5	4	5	5	3	4	3	5	4	4	4	4	5	5	4	5	4	5	4	6	6	5	3	5	3	6	6	3	3	6	6	6	5	4	3	4.333	4	4.429	4.722
175	19.98	Female	2	Business	Beijing	Urban	3	4	3	2	3	4	4	4	3	5	4	3	5	5	3	4	5	5	2	5	2	3	1	4	3	1	4	4	4	2	4	3	3	2	5	2	3.333	4	4.286	3
176	21.31	Male	3	Engineering	Shandong	Urban	3	3	3	3	3	3	2	4	4	3	3	4	5	3	4	4	3	3	4	3	1	4	5	2	2	5	4	4	1	1	4	2	3	1	1	4	2.833	3.5	3.714	2.833
177	18.01	Female	3	Humanities	Sichuan	Urban	3	3	4	5	5	4	4	5	3	4	4	2	4	4	4	4	2	4	2	2	3	4	3	1	4	3	1	4	3	1	1	3	2	3	3	2	4.167	4	3.429	2.5
178	20.67	Female	3	Natural Sciences	Shandong	Urban	4	4	5	4	5	4	4	3	4	5	4	4	5	4	3	4	4	3	2	5	3	5	4	5	2	5	4	3	3	3	4	4	4	4	5	4	4.333	4	3.857	3.833
179	20.44	Female	2	Social Sciences	Shandong	Urban	4	4	4	4	4	4	3	4	5	5	5	4	4	3	4	3	4	2	4	3	4	6	6	4	3	4	1	2	2	3	5	6	4	3	3	1	3.833	4.75	3.429	3.556
180	20.69	Female	2	Natural Sciences	Guangdong	Urban	3	3	3	3	3	3	3	2	2	3	4	4	3	4	4	5	5	3	4	3	3	4	5	4	3	4	3	4	5	5	3	1	3	4	2	5	3	2.75	4	3.611
181	20.66	Female	3	Natural Sciences	Shandong	Urban	4	1	3	3	2	3	2	2	3	3	4	3	3	4	4	5	3	3	3	4	2	2	2	1	4	1	1	4	1	2	4	3	2	2	3	2	2.333	3	3.571	2.389
182	19.9	Male	3	Social Sciences	Beijing	Rural	2	4	3	3	3	4	4	3	3	3	4	3	4	5	3	4	4	3	3	4	5	2	3	4	3	4	4	1	5	4	3	2	4	4	2	4	3.5	3.25	3.714	3.389
183	20.27	Female	2	Business	Beijing	Urban	5	4	3	4	3	4	3	3	3	4	4	3	4	3	3	3	5	4	4	4	2	3	3	2	2	3	5	6	3	3	4	4	5	5	4	5	3.5	3.5	3.571	3.722
184	18.08	Male	4	Engineering	Sichuan	Urban	3	2	2	2	2	3	1	2	3	3	1	3	3	4	3	5	3	4	1	2	4	2	3	4	1	4	2	4	2	1	2	4	1	2	1	5	2	2.25	3.571	2.5
185	18.02	Female	3	Engineering	Sichuan	Rural	5	4	2	3	4	3	4	5	5	4	3	4	3	4	4	4	4	3	3	5	6	4	4	5	5	6	3	5	3	5	4	5	5	2	5	4	3.333	4.25	3.714	4.389
186	20.01	Female	1	Business	Shandong	Urban	4	2	2	2	3	1	4	4	4	4	3	3	3	3	2	2	2	3	4	4	2	2	3	5	3	4	5	5	2	5	3	3	5	3	4	3	2.333	3.75	2.571	3.611
187	18.12	Male	1	Social Sciences	Sichuan	Urban	1	2	2	3	3	3	2	3	4	2	3	4	3	3	3	4	3	4	3	3	2	1	2	1	2	4	2	3	1	3	1	2	2	2	4	4	2.5	3	3.429	2.333
188	19.92	Male	2	Humanities	Guangdong	Rural	4	3	3	3	3	3	3	4	4	5	5	3	3	3	4	3	4	3	4	4	5	6	5	4	1	3	2	5	5	4	3	3	4	2	6	4	3	4.5	3.286	3.889
189	21.91	Male	3	Social Sciences	Guangdong	Urban	1	3	3	3	3	4	3	4	4	4	4	4	3	4	4	4	4	4	4	4	2	3	3	1	3	3	2	3	2	1	3	4	1	2	3	2	3.167	4	3.857	2.556
190	20.78	Female	2	Engineering	Shandong	Urban	4	4	4	3	3	4	3	5	4	4	5	5	4	4	4	3	4	5	6	4	3	4	2	4	3	5	3	3	4	2	3	4	4	4	3	3	3.5	4.5	4.143	3.556
191	19.9	Female	1	Social Sciences	Shandong	Urban	5	3	2	4	3	4	3	4	3	4	4	4	5	4	4	5	5	4	5	5	5	4	3	6	5	4	2	4	3	3	4	6	5	4	5	3	3.167	3.75	4.429	4.222
192	19.35	Male	2	Humanities	Sichuan	Urban	2	5	5	5	5	5	4	5	5	5	4	4	5	5	5	5	5	4	2	4	3	3	3	3	6	3	2	3	1	4	3	3	3	1	2	4	4.833	4.75	4.714	2.944
193	21.71	Male	2	Natural Sciences	Beijing	Urban	5	4	4	4	4	4	4	2	2	3	3	4	4	3	3	4	4	3	4	5	4	5	3	5	3	3	4	2	3	3	3	6	4	5	5	3	4	2.5	3.571	3.889
194	20.82	Female	2	Engineering	Sichuan	Urban	3	3	2	3	4	3	3	4	4	5	4	5	5	5	4	4	4	5	3	4	3	3	4	1	3	1	3	4	3	4	4	3	2	5	2	6	3	4.25	4.571	3.222
195	19.28	Female	1	Business	Shandong	Rural	3	4	4	4	4	3	4	4	4	4	4	3	5	3	4	3	4	4	5	4	3	3	4	3	3	4	5	4	3	3	2	6	3	4	3	4	3.833	4	3.714	3.667
196	20.89	Male	1	Humanities	Shandong	Rural	5	4	4	5	3	4	4	3	5	4	5	3	3	3	3	3	4	3	3	4	5	4	5	4	1	2	2	5	4	3	4	3	5	4	2	5	4	4.25	3.143	3.611
197	20.98	Male	2	Natural Sciences	Beijing	Rural	3	4	5	4	5	4	4	5	4	5	4	3	3	4	5	4	3	3	4	5	3	6	4	6	4	4	3	4	5	5	4	1	5	2	4	5	4.333	4.5	3.571	4.111
198	18.5	Female	1	Business	Sichuan	Rural	3	4	5	5	4	3	4	4	4	5	3	5	5	5	4	4	5	4	3	4	4	4	4	1	4	4	2	4	2	4	5	5	3	2	3	3	4.167	4	4.571	3.389
199	20.32	Female	3	Natural Sciences	Guangdong	Urban	1	4	4	4	4	4	3	4	5	4	5	5	5	4	4	5	4	5	6	5	3	5	4	5	5	6	4	6	3	4	6	6	6	5	4	6	3.833	4.5	4.571	4.944
200	19.02	Male	2	Social Sciences	Sichuan	Urban	1	3	3	3	3	2	3	3	3	4	4	4	4	4	5	5	5	4	5	2	2	2	4	3	2	4	3	2	5	4	3	5	2	1	5	4	2.833	3.5	4.429	3.222
201	21.31	Male	3	Natural Sciences	Guangdong	Urban	2	4	3	3	3	3	4	5	4	4	4	4	4	3	3	4	4	3	3	5	5	4	4	5	4	4	4	3	5	3	3	4	4	5	2	5	3.333	4.25	3.571	4
202	21.47	Female	4	Social Sciences	Shandong	Urban	5	3	2	3	2	3	3	2	2	2	4	5	5	5	5	5	5	5	3	3	2	3	4	3	1	2	5	2	4	4	6	5	4	5	4	5	2.667	2.5	5	3.611
203	20.65	Female	2	Business	Shandong	Urban	3	4	4	4	4	4	5	3	4	3	5	4	3	3	3	3	4	5	3	5	2	1	3	2	2	3	3	3	4	4	6	4	3	4	2	4	4.167	3.75	3.571	3.222
204	20.52	Male	2	Humanities	Guangdong	Urban	2	4	4	4	4	3	5	3	2	3	4	3	4	4	4	4	3	4	4	4	3	2	3	3	2	2	2	2	4	1	2	1	3	4	3	3	4	3	3.714	2.667
205	20.45	Female	3	Natural Sciences	Guangdong	Urban	1	3	4	3	3	3	4	5	5	4	4	4	3	4	3	3	4	4	3	3	4	3	3	5	3	4	3	4	4	4	1	5	3	3	2	2	3.333	4.5	3.571	3.278
206	20.53	Female	2	Social Sciences	Beijing	Rural	4	4	4	3	2	3	3	3	3	2	2	3	3	4	4	5	4	3	3	1	2	1	2	2	4	1	2	3	3	1	1	1	1	3	2	3	3.167	2.5	3.714	2
207	21.32	Male	2	Engineering	Beijing	Urban	2	4	4	3	4	4	4	4	3	5	3	4	4	4	4	3	4	3	5	4	6	5	3	6	3	6	3	2	4	4	3	5	5	3	3	4	3.833	3.75	3.714	4.111
208	20.55	Male	3	Engineering	Guangdong	Urban	3	5	5	5	5	4	5	4	5	5	5	5	4	4	4	5	3	4	5	6	4	5	6	3	4	5	4	4	6	4	5	3	6	5	5	4	4.833	4.75	4.143	4.667
209	20.02	Female	3	Natural Sciences	Guangdong	Rural	3	3	3	3	3	3	4	4	4	3	3	3	2	4	4	5	4	3	4	3	3	5	3	1	3	4	5	4	4	5	3	3	3	3	2	5	3.167	3.5	3.571	3.5
210	20.95	Female	1	Engineering	Beijing	Urban	3	3	4	4	4	2	3	3	3	5	4	5	4	4	3	3	4	3	3	3	2	3	5	3	4	4	2	6	5	3	4	6	5	5	2	2	3.333	3.75	3.714	3.722
211	21.22	Male	3	Engineering	Guangdong	Rural	3	4	5	4	4	5	4	3	3	2	3	3	4	4	3	4	4	4	6	2	6	3	4	3	3	3	5	5	3	5	6	4	6	2	3	2	4.333	2.75	3.714	3.944
212	21.2	Male	3	Natural Sciences	Guangdong	Urban	5	3	3	4	4	4	4	4	3	3	4	4	3	3	4	3	4	3	5	1	4	4	1	4	2	4	2	4	3	3	3	3	3	2	3	6	3.667	3.5	3.429	3.167
213	20.04	Female	2	Natural Sciences	Shandong	Rural	4	5	3	4	4	4	2	5	4	4	5	3	3	3	4	3	3	3	4	2	3	4	3	2	4	5	3	2	1	4	3	1	3	3	1	3	3.667	4.5	3.143	2.833
214	20.67	Female	4	Humanities	Shandong	Rural	3	5	5	4	4	4	5	5	4	4	5	4	5	5	4	4	5	5	2	4	6	5	4	5	2	3	4	4	4	5	5	5	6	3	4	4	4.5	4.5	4.571	4.167
215	19.7	Female	1	Humanities	Beijing	Urban	4	3	2	2	4	3	3	3	4	5	4	4	4	5	4	5	4	4	2	1	2	3	3	3	5	2	1	3	3	3	3	2	4	4	4	3	2.833	4	4.286	2.833
216	21.66	Female	2	Humanities	Sichuan	Rural	4	3	3	3	4	2	4	2	3	3	3	4	4	4	5	4	3	4	3	2	4	4	3	2	4	4	3	2	4	3	3	3	4	4	3	4	3.167	2.75	4	3.278
217	21.11	Female	1	Social Sciences	Beijing	Urban	5	4	4	4	5	3	4	2	3	2	3	4	5	3	5	4	5	4	2	3	1	2	4	3	3	3	3	6	3	2	3	3	3	2	3	1	4	2.5	4.286	2.778
218	19.64	Female	3	Engineering	Guangdong	Urban	1	4	5	4	3	4	4	5	5	5	5	4	5	3	5	5	4	4	5	4	3	4	2	4	4	3	4	3	4	5	6	4	3	1	4	4	4	5	4.286	3.722
219	20.66	Male	3	Social Sciences	Beijing	Rural	1	2	3	3	2	3	3	3	4	3	2	3	4	3	3	3	3	3	3	4	1	2	3	4	3	3	3	5	5	5	3	5	3	6	3	3	2.667	3	3.143	3.556
220	20.71	Male	2	Engineering	Guangdong	Rural	3	3	3	2	3	4	3	3	5	4	3	2	3	3	3	4	3	3	3	5	4	5	5	4	4	5	4	2	6	5	3	4	2	5	4	4	3	3.75	3	4.111
221	21.31	Male	2	Natural Sciences	Sichuan	Urban	4	4	3	3	4	4	4	4	4	4	3	4	4	4	4	4	5	3	4	5	4	3	4	5	4	4	5	5	5	4	5	6	3	3	3	3	3.667	3.75	4	4.167
222	19.07	Female	1	Humanities	Beijing	Rural	1	3	3	2	3	3	3	4	4	5	5	5	4	5	4	3	5	3	3	3	3	2	4	1	4	3	2	3	3	1	5	4	2	3	4	2	2.833	4.5	4.143	2.889
223	19.79	Male	4	Natural Sciences	Guangdong	Rural	4	4	3	3	3	3	3	4	3	4	2	3	4	3	4	4	3	3	4	5	1	4	4	6	2	5	3	2	4	2	3	4	6	6	2	6	3.167	3.25	3.429	3.833
224	20.04	Male	3	Social Sciences	Sichuan	Rural	4	4	2	3	3	3	3	4	4	5	4	3	5	5	5	4	5	5	3	2	1	3	2	3	3	5	1	6	3	2	4	3	4	3	4	3	3	4.25	4.571	3.056
225	19.49	Male	1	Humanities	Sichuan	Urban	3	4	4	5	3	4	4	4	5	4	5	3	4	2	4	4	3	3	6	3	3	5	3	2	2	2	4	2	6	5	2	2	3	3	6	5	4	4.5	3.286	3.556
226	21.5	Female	3	Natural Sciences	Sichuan	Rural	4	4	3	4	3	3	4	3	5	4	3	5	5	5	4	4	5	4	3	5	4	3	4	3	4	3	5	2	4	2	5	5	2	4	4	3	3.5	3.75	4.571	3.611
227	19.01	Female	3	Engineering	Guangdong	Rural	3	3	4	4	2	4	3	4	4	5	4	5	4	4	4	3	4	4	3	2	3	4	5	3	6	4	3	4	6	3	2	5	3	4	2	1	3.333	4.25	4	3.5
228	21.27	Male	3	Business	Beijing	Urban	4	3	3	2	3	3	3	5	5	5	5	3	3	4	2	4	2	4	5	4	3	3	3	5	6	6	4	3	3	4	4	2	3	4	5	6	2.833	5	3.143	4.056
229	19.22	Male	4	Social Sciences	Beijing	Urban	2	3	4	3	3	4	4	4	3	5	5	5	4	3	4	3	4	4	4	3	3	6	4	2	3	6	6	2	4	5	2	2	5	2	4	6	3.5	4.25	3.857	3.833
230	21.52	Female	2	Humanities	Sichuan	Urban	2	4	4	4	4	4	3	4	4	4	4	5	4	4	5	5	5	5	4	5	5	3	5	6	4	4	5	5	5	5	5	6	6	5	5	2	3.833	4	4.714	4.722
231	21.76	Female	2	Humanities	Guangdong	Urban	2	5	5	5	5	4	5	5	5	5	5	5	5	5	5	4	4	4	6	6	3	5	3	4	4	6	6	2	4	5	6	5	6	4	5	6	4.833	5	4.571	4.778
232	20.3	Female	3	Natural Sciences	Sichuan	Urban	4	4	5	4	5	4	4	4	5	4	4	3	4	3	2	3	5	3	4	1	4	3	6	6	3	5	4	5	4	3	4	4	5	2	2	6	4.333	4.25	3.286	3.944
233	20.29	Male	1	Humanities	Beijing	Urban	5	2	4	3	4	4	4	4	4	4	4	5	4	5	4	3	3	3	5	4	3	4	3	4	5	5	5	2	4	3	3	3	2	3	3	4	3.5	4	3.857	3.611
234	19.7	Male	2	Social Sciences	Beijing	Urban	4	1	2	2	3	2	2	3	3	4	4	3	4	4	3	4	3	4	3	1	3	3	5	3	3	4	2	4	2	1	3	4	2	2	2	2	2	3.5	3.571	2.722
235	20.58	Female	2	Natural Sciences	Sichuan	Urban	3	4	5	4	3	5	4	3	4	3	3	4	3	4	4	4	5	5	3	1	4	3	6	4	4	5	3	5	3	2	2	2	4	4	2	4	4.167	3.25	4.143	3.389
236	20.23	Male	2	Natural Sciences	Guangdong	Rural	3	4	2	3	3	3	4	4	5	3	3	5	4	5	3	4	4	4	3	3	4	5	5	4	1	1	3	4	5	3	4	4	3	2	5	6	3.167	3.75	4.143	3.611
237	18.69	Female	2	Natural Sciences	Sichuan	Urban	3	4	3	3	3	5	3	4	3	4	3	3	3	3	3	5	3	5	3	3	3	3	4	2	5	6	4	5	5	1	4	1	3	6	4	2	3.5	3.5	3.571	3.556
238	21.56	Male	3	Social Sciences	Beijing	Urban	5	4	5	3	5	5	4	4	5	4	4	5	5	5	4	5	4	5	6	3	4	5	6	5	6	6	5	6	6	4	6	3	6	5	3	5	4.333	4.25	4.714	5
239	20.48	Male	3	Engineering	Sichuan	Urban	4	3	3	3	3	3	3	3	3	3	3	3	4	5	3	4	4	4	5	4	3	2	2	3	4	4	4	5	3	5	3	5	6	4	5	4	3	3	3.857	3.944
240	20.48	Female	2	Humanities	Sichuan	Rural	1	4	5	4	5	4	5	5	4	5	5	5	5	5	5	5	5	5	5	3	3	4	2	5	5	4	4	3	5	5	5	5	4	6	3	4	4.5	4.75	5	4.167
241	19.42	Male	1	Humanities	Shandong	Urban	2	2	2	3	3	3	3	4	4	5	3	5	3	4	4	3	3	4	1	2	2	3	4	1	4	5	3	1	2	3	2	1	4	4	1	1	2.667	4	3.714	2.444
242	19.96	Male	2	Engineering	Sichuan	Rural	3	1	1	1	2	3	2	3	3	3	5	3	3	3	4	4	3	3	3	3	4	1	3	1	2	3	3	2	3	4	3	1	1	2	2	2	1.667	3.5	3.286	2.389
243	20.72	Female	3	Natural Sciences	Sichuan	Rural	3	1	3	2	3	3	3	2	4	4	4	4	5	4	4	4	4	5	3	1	3	4	2	5	3	3	3	3	3	4	3	5	4	2	4	6	2.5	3.5	4.286	3.389
244	19.98	Male	4	Engineering	Shandong	Urban	4	5	4	4	4	5	5	4	4	3	3	5	5	4	5	4	4	3	4	4	3	2	3	5	4	3	2	5	1	6	3	5	4	3	6	2	4.5	3.5	4.286	3.611
245	21.4	Male	3	Humanities	Beijing	Urban	3	2	2	2	2	3	2	3	5	3	4	3	3	3	2	4	3	3	1	4	2	3	2	4	1	2	2	3	3	1	3	3	6	1	2	4	2.167	3.75	3	2.611
246	21.99	Female	4	Engineering	Sichuan	Rural	4	3	3	3	3	4	4	2	2	2	2	3	4	4	2	3	4	3	3	5	4	4	4	4	3	3	4	4	3	3	4	2	4	4	3	4	3.333	2	3.286	3.611
247	19.33	Male	2	Social Sciences	Sichuan	Urban	4	3	3	3	4	4	2	3	4	3	4	3	4	3	2	3	3	3	1	1	5	3	5	1	5	4	3	2	2	3	5	3	2	4	4	4	3.167	3.5	3	3.167
248	20.92	Male	1	Social Sciences	Shandong	Urban	3	4	3	3	3	2	3	5	5	4	5	4	4	5	4	4	4	5	4	6	3	4	2	5	4	3	6	4	3	6	5	4	6	5	5	6	3	4.75	4.286	4.5
249	21.04	Male	3	Business	Guangdong	Urban	5	4	5	4	4	5	5	3	4	4	4	5	4	4	4	4	4	5	3	3	4	4	3	3	4	3	2	4	3	4	1	4	2	2	5	4	4.5	3.75	4.286	3.222
250	19.53	Female	3	Humanities	Sichuan	Urban	1	3	3	4	4	3	3	5	5	5	3	5	4	5	5	5	5	4	4	3	5	2	3	5	5	4	5	4	3	5	3	4	3	2	4	4	3.333	4.5	4.714	3.778
251	19.93	Male	1	Humanities	Shandong	Rural	2	3	3	3	3	2	2	3	4	4	4	5	4	5	4	4	3	3	3	4	3	2	3	3	4	3	5	3	3	6	3	6	1	4	3	3	2.667	3.75	4	3.444
252	21.77	Female	3	Business	Shandong	Urban	5	3	4	4	3	4	4	5	3	4	4	5	4	4	4	5	4	4	5	3	4	3	3	3	4	5	3	3	4	2	5	5	3	6	3	1	3.667	4	4.286	3.611
253	19.98	Female	2	Humanities	Guangdong	Rural	2	4	4	4	4	4	4	3	4	5	5	4	4	3	5	4	5	4	1	4	2	5	2	4	5	3	3	5	3	5	1	4	4	3	3	2	4	4.25	4.143	3.278
254	20.18	Female	3	Business	Guangdong	Urban	1	2	1	2	2	2	2	4	3	2	4	3	4	3	5	3	3	5	3	3	1	1	1	4	2	1	3	4	1	1	1	1	1	1	1	2	1.833	3.25	3.714	1.778
255	21.88	Male	3	Engineering	Beijing	Urban	3	3	4	4	3	3	2	3	4	4	3	5	5	5	5	4	5	5	4	3	4	3	4	3	4	6	4	4	4	5	5	1	5	5	6	3	3.167	3.5	4.857	4.056
256	21.06	Male	2	Humanities	Guangdong	Rural	4	3	4	3	4	4	4	2	2	2	1	3	3	2	2	3	2	2	1	2	2	2	2	3	3	2	2	3	2	4	4	3	2	2	2	3	3.667	1.75	2.429	2.444
257	19.68	Male	1	Social Sciences	Guangdong	Urban	3	4	5	5	3	4	4	4	4	4	3	3	4	5	5	5	5	4	3	3	5	4	5	6	4	4	5	4	6	4	4	5	5	6	4	5	4.167	3.75	4.429	4.556
258	20.29	Female	1	Natural Sciences	Guangdong	Rural	3	3	4	4	4	4	3	5	5	4	4	5	5	5	4	4	5	4	5	2	4	5	6	3	4	2	6	3	4	2	4	6	4	3	4	2	3.667	4.5	4.571	3.833
259	20.74	Male	3	Business	Beijing	Rural	4	3	3	3	3	2	3	4	4	2	3	4	2	3	4	3	4	2	4	4	3	6	6	4	4	6	5	5	4	3	5	6	5	3	4	3	2.833	3.25	3.143	4.444
260	21.06	Female	3	Engineering	Guangdong	Urban	3	4	3	3	2	3	4	4	5	4	5	3	4	5	4	3	4	3	4	5	6	6	4	5	3	4	4	4	2	4	1	6	3	3	6	4	3.167	4.5	3.714	4.111
261	20.85	Male	3	Humanities	Shandong	Rural	5	2	3	2	2	2	3	4	5	3	4	4	3	3	4	3	4	4	2	1	4	1	1	1	1	4	1	3	4	3	3	4	2	3	2	3	2.333	4	3.571	2.389
262	19.38	Female	3	Engineering	Guangdong	Urban	3	2	3	2	3	3	3	5	5	5	5	3	4	4	4	4	5	4	5	2	4	3	4	5	5	5	4	3	4	5	3	5	4	2	3	5	2.667	5	4	3.944
263	21.15	Male	3	Humanities	Guangdong	Urban	4	4	4	2	3	3	4	3	4	4	3	5	3	5	5	4	4	5	2	3	3	1	3	4	3	4	1	3	1	3	4	2	4	4	1	2	3.333	3.5	4.429	2.667
264	19.79	Male	3	Natural Sciences	Shandong	Urban	2	3	3	4	3	3	3	4	4	5	5	5	5	5	4	4	5	4	6	6	2	4	2	3	4	4	3	4	6	3	3	5	3	5	5	5	3.167	4.5	4.571	4.056
265	20.69	Female	2	Social Sciences	Shandong	Rural	3	2	2	2	4	4	2	4	4	3	4	4	4	4	4	5	4	4	5	6	2	3	4	2	3	5	2	4	5	2	4	4	1	3	3	2	2.667	3.75	4.143	3.333
266	21.96	Female	3	Business	Shandong	Rural	5	2	3	2	3	3	4	3	3	3	2	4	4	4	4	4	4	4	3	3	3	4	3	6	2	2	4	6	4	4	1	4	4	4	3	4	2.833	2.75	4	3.556
267	20.09	Female	4	Engineering	Beijing	Rural	5	3	3	3	4	3	4	3	4	3	3	3	3	3	3	2	3	3	4	5	2	4	3	5	5	3	5	4	5	4	5	4	4	3	4	5	3.333	3.25	2.857	4.111
268	20.83	Female	3	Humanities	Sichuan	Urban	2	4	4	4	4	3	4	4	4	5	4	4	4	5	3	4	4	5	5	5	5	3	4	5	3	3	3	1	5	5	6	5	2	5	3	3	3.833	4.25	4.143	3.944
269	20.95	Male	1	Natural Sciences	Beijing	Urban	5	3	3	3	2	3	3	4	4	4	4	5	4	5	5	4	4	5	4	5	5	6	4	3	5	3	3	5	4	4	6	5	3	4	5	4	2.833	4	4.571	4.333
270	19.93	Female	2	Natural Sciences	Guangdong	Urban	3	3	3	3	2	4	3	3	2	3	2	3	3	2	4	3	3	2	2	1	1	3	4	2	3	4	3	2	2	1	1	1	3	3	3	2	3	2.5	2.857	2.278
271	20.52	Male	3	Social Sciences	Beijing	Urban	3	5	4	4	5	4	4	2	1	3	2	4	4	4	3	3	4	4	4	4	4	1	4	2	4	2	3	2	4	2	3	4	3	4	3	5	4.333	2	3.714	3.222
272	21	Female	2	Social Sciences	Guangdong	Urban	2	4	4	5	5	5	4	4	4	4	4	5	5	5	5	5	5	5	4	3	5	4	3	4	5	4	4	5	4	3	6	6	5	3	4	4	4.5	4	5	4.222
273	20.98	Male	2	Engineering	Beijing	Rural	1	3	3	2	4	3	4	5	5	4	5	5	4	4	3	4	4	4	5	4	2	3	2	3	2	2	2	4	3	4	4	4	4	2	5	4	3.167	4.75	4	3.278
274	21.67	Female	3	Social Sciences	Guangdong	Urban	2	3	3	4	3	3	3	3	3	3	3	4	5	5	4	5	5	4	6	3	5	3	6	5	6	4	6	3	4	5	6	4	5	3	3	6	3.167	3	4.571	4.611
275	20.75	Male	3	Social Sciences	Guangdong	Urban	4	3	4	4	4	3	4	4	4	5	5	4	4	4	4	4	4	4	3	4	2	2	5	3	4	3	4	5	6	6	5	5	5	2	6	4	3.667	4.5	4	4.111
276	19.55	Female	2	Social Sciences	Beijing	Urban	3	3	2	2	3	2	2	4	4	4	3	3	4	4	4	3	3	3	4	5	3	3	2	3	4	1	5	6	3	4	3	4	5	4	4	3	2.333	3.75	3.429	3.667
277	18.36	Female	3	Humanities	Guangdong	Urban	4	4	2	3	3	4	4	3	3	3	2	3	3	1	2	3	2	3	4	6	3	2	3	2	4	2	4	3	4	4	2	4	4	3	3	3	3.333	2.75	2.429	3.333
278	19.94	Male	2	Engineering	Sichuan	Rural	4	5	3	3	5	5	4	2	4	2	3	4	3	4	3	4	5	5	3	5	3	6	4	5	4	5	4	5	5	5	3	4	4	5	3	4	4.167	2.75	4	4.278
279	20.09	Male	1	Natural Sciences	Shandong	Rural	4	4	2	4	3	4	5	3	3	5	4	3	3	3	3	3	2	3	3	2	4	3	4	3	3	3	4	3	3	4	3	2	4	2	3	1	3.667	3.75	2.857	3
280	18.79	Female	2	Social Sciences	Sichuan	Urban	2	3	2	2	2	3	2	3	3	3	3	4	4	4	3	4	4	5	3	4	6	3	2	4	3	5	4	4	3	3	4	3	5	4	5	5	2.333	3	4	3.889
281	18.48	Male	3	Humanities	Guangdong	Urban	5	3	3	4	3	3	3	4	4	3	4	4	4	3	4	4	4	5	3	2	2	3	1	4	4	2	3	3	3	2	3	2	3	2	2	2	3.167	3.75	4	2.556
282	18.77	Male	4	Social Sciences	Sichuan	Rural	3	5	4	5	4	4	5	5	4	5	4	5	5	4	4	5	5	5	4	3	4	1	5	2	3	4	3	6	6	6	3	3	5	6	2	4	4.5	4.5	4.714	3.889
283	19.24	Male	2	Natural Sciences	Shandong	Urban	3	3	2	3	3	3	3	4	4	2	3	4	4	5	4	4	4	4	2	4	3	3	5	3	1	4	5	4	5	5	3	3	3	5	1	2	2.833	3.25	4.143	3.389
284	18.37	Female	4	Social Sciences	Beijing	Rural	5	3	2	4	3	3	2	4	5	5	4	4	4	4	4	4	4	4	3	1	2	3	3	3	3	3	5	4	2	3	4	3	3	5	1	5	2.833	4.5	4	3.111
285	18.4	Male	3	Humanities	Sichuan	Rural	1	4	4	5	3	4	4	5	5	4	5	5	4	4	5	5	4	5	5	6	3	6	5	5	6	5	3	4	4	5	4	5	3	2	4	3	4	4.75	4.571	4.333
286	19.44	Female	3	Natural Sciences	Shandong	Urban	1	4	3	3	3	3	3	4	3	4	3	3	4	3	3	2	4	3	3	3	3	1	4	6	1	4	6	4	2	2	4	3	5	6	4	3	3.167	3.5	3.143	3.556
287	20.6	Male	2	Humanities	Sichuan	Urban	2	4	4	3	4	4	4	3	3	3	4	5	4	3	5	4	4	4	3	5	5	3	4	4	3	4	3	2	4	2	3	5	5	6	2	4	3.833	3.25	4.143	3.722
288	21.2	Female	1	Business	Beijing	Urban	5	4	2	4	3	3	4	4	3	3	4	4	3	4	4	4	3	3	4	1	4	5	3	4	4	2	4	3	4	4	6	2	5	5	3	3	3.333	3.5	3.571	3.667
289	19.21	Female	3	Natural Sciences	Shandong	Urban	1	4	4	3	4	4	4	5	4	4	4	4	4	5	4	5	4	4	3	1	3	1	5	4	4	3	5	3	3	3	3	2	4	1	2	3	3.833	4.25	4.286	2.944
290	21.86	Female	3	Humanities	Sichuan	Urban	2	3	3	2	5	3	3	4	4	4	4	5	5	5	5	5	5	5	5	2	3	6	4	3	5	4	3	3	3	5	5	3	2	5	3	5	3.167	4	5	3.833
291	20.42	Female	1	Social Sciences	Guangdong	Rural	3	2	3	4	4	3	4	4	4	4	5	5	3	4	4	4	4	4	5	5	6	6	3	3	5	1	5	5	6	6	3	4	6	6	3	3	3.333	4.25	4	4.5
292	20.83	Female	3	Business	Sichuan	Rural	5	3	4	3	4	3	3	4	4	3	3	4	5	4	4	5	3	5	6	4	4	3	5	2	3	4	4	4	4	4	4	2	4	4	5	4	3.333	3.5	4.286	3.889
293	19.79	Female	3	Business	Sichuan	Urban	3	4	4	3	3	3	4	4	5	4	5	5	5	4	5	4	4	4	3	2	1	4	5	3	5	5	3	5	2	4	6	3	4	6	6	4	3.5	4.5	4.429	3.944
294	19.14	Female	2	Humanities	Sichuan	Rural	3	4	5	4	4	4	5	4	5	5	5	5	4	4	5	4	5	4	4	3	4	3	4	3	5	4	3	3	5	6	2	4	4	2	4	2	4.333	4.75	4.429	3.611
295	18.28	Female	2	Natural Sciences	Beijing	Urban	4	3	3	2	2	2	3	4	4	3	3	4	3	5	4	4	5	3	4	4	4	5	3	3	4	5	3	4	4	3	4	4	2	3	5	4	2.5	3.5	4	3.778
296	21.2	Male	2	Natural Sciences	Guangdong	Urban	4	5	4	4	4	4	5	5	5	4	5	5	5	5	5	5	5	4	3	4	4	4	4	3	5	4	2	3	3	4	5	2	4	6	2	4	4.333	4.75	4.857	3.667
297	20.48	Female	3	Business	Shandong	Urban	3	4	4	4	3	4	4	3	3	4	4	4	4	3	3	3	3	4	1	3	2	3	3	3	3	3	1	1	3	2	3	4	3	5	2	3	3.833	3.5	3.429	2.667
298	19.89	Male	2	Social Sciences	Guangdong	Urban	4	5	5	5	4	5	4	3	5	5	5	4	5	3	4	4	5	4	5	4	4	4	6	5	4	3	5	3	5	3	4	4	3	5	4	2	4.667	4.5	4.143	4.056
299	18.55	Female	2	Natural Sciences	Beijing	Urban	5	3	3	2	3	2	3	4	4	4	5	5	5	4	5	5	4	4	1	5	4	4	2	3	2	4	6	6	3	3	4	5	5	3	5	4	2.667	4.25	4.571	3.833
300	19.28	Female	2	Humanities	Beijing	Rural	3	3	3	3	2	1	2	3	3	4	3	4	2	4	4	3	4	3	1	4	3	2	2	1	2	4	2	4	2	2	2	2	3	1	1	3	2.333	3.25	3.429	2.278
301	19.13	Male	2	Natural Sciences	Guangdong	Urban	4	4	4	4	5	4	5	4	4	4	5	3	5	3	3	4	4	3	5	6	5	3	4	5	3	5	4	5	4	5	4	4	2	5	3	4	4.333	4.25	3.571	4.222
302	20.84	Male	2	Social Sciences	Sichuan	Rural	5	3	3	5	4	5	3	5	4	5	3	4	3	5	4	3	4	3	4	3	5	3	4	4	4	4	5	6	4	4	5	4	6	4	5	5	3.833	4.25	3.714	4.389
303	18.13	Female	2	Business	Sichuan	Urban	4	4	4	3	4	4	5	3	4	3	2	5	5	5	5	5	4	4	3	6	4	5	3	3	4	3	6	2	6	4	4	1	3	3	4	3	4	3	4.714	3.722
304	19.78	Male	2	Engineering	Beijing	Rural	3	3	3	3	2	3	3	4	4	3	3	2	4	3	4	4	4	4	4	3	2	1	3	1	2	3	3	3	2	3	2	2	1	4	4	4	2.833	3.5	3.571	2.611
305	19.68	Male	1	Natural Sciences	Guangdong	Rural	3	4	3	3	3	3	4	4	5	5	3	4	4	3	5	4	4	3	6	1	3	2	5	3	2	3	3	3	3	3	4	1	5	3	3	5	3.333	4.25	3.857	3.222
306	21.35	Male	4	Business	Beijing	Urban	3	3	2	4	3	4	3	3	2	2	3	2	2	2	2	2	2	2	3	6	4	1	5	4	4	4	4	3	6	4	5	3	4	3	2	4	3.167	2.5	2	3.833
307	20.15	Male	3	Social Sciences	Sichuan	Rural	3	4	4	4	5	5	3	3	3	4	5	4	2	4	4	3	4	4	3	3	3	4	4	2	2	2	3	2	1	6	2	4	4	4	4	4	4.167	3.75	3.571	3.167
308	19.01	Male	3	Engineering	Guangdong	Urban	5	4	5	4	3	3	4	5	5	5	4	4	4	3	5	4	5	4	3	2	1	4	3	4	5	5	5	5	2	3	4	5	5	4	5	4	3.833	4.75	4.143	3.833
309	18.51	Male	2	Business	Sichuan	Urban	3	4	4	4	5	5	4	5	4	4	5	5	5	5	4	5	5	4	3	4	5	5	4	6	5	5	6	4	4	5	6	6	3	6	4	4	4.333	4.5	4.714	4.722
310	21.97	Female	4	Natural Sciences	Sichuan	Urban	3	3	3	3	3	4	3	3	3	5	3	3	3	4	5	3	4	3	4	3	1	3	3	3	5	3	3	1	3	5	4	6	5	3	3	1	3.167	3.5	3.571	3.278
311	18.91	Female	2	Engineering	Sichuan	Urban	2	4	4	4	3	4	4	3	4	4	5	5	5	4	4	3	4	4	1	2	4	1	4	4	3	2	2	3	4	2	1	1	3	6	1	4	3.833	4	4.143	2.667
312	21.21	Female	1	Social Sciences	Beijing	Rural	1	3	4	3	2	3	3	4	4	3	4	3	3	4	4	4	4	2	4	3	4	4	3	3	4	4	1	2	6	5	3	6	6	4	5	2	3	3.75	3.429	3.833
313	20.31	Female	3	Social Sciences	Guangdong	Urban	4	5	4	5	5	4	4	4	4	3	3	4	5	5	4	4	5	5	4	6	3	6	4	4	4	4	5	3	4	3	4	4	2	3	2	5	4.5	3.5	4.571	3.889
314	20.28	Female	2	Natural Sciences	Sichuan	Urban	2	4	4	5	4	4	4	5	5	5	4	3	3	5	4	4	5	4	3	4	3	3	3	4	4	4	3	4	3	3	5	2	3	2	6	2	4.167	4.75	4	3.389
315	21.44	Female	4	Natural Sciences	Beijing	Urban	3	2	3	2	3	2	3	4	4	3	4	4	3	4	3	2	4	4	1	4	2	2	2	2	1	3	2	1	5	2	1	4	2	1	2	2	2.5	3.75	3.429	2.167
316	21.57	Male	4	Natural Sciences	Guangdong	Urban	3	5	2	3	3	3	3	4	5	5	5	5	5	3	4	5	5	4	1	4	2	3	4	3	4	2	1	2	3	2	4	3	2	3	3	4	3.167	4.75	4.429	2.778
317	20.67	Male	3	Social Sciences	Guangdong	Rural	3	4	3	3	4	3	3	3	3	3	3	4	4	4	5	4	4	4	5	2	5	2	4	3	2	3	6	2	4	4	4	5	3	4	2	5	3.333	3	4.143	3.611
318	19.19	Male	3	Natural Sciences	Shandong	Urban	1	5	5	3	4	3	5	5	4	5	5	3	5	4	5	4	3	3	4	3	5	4	2	6	4	4	5	2	5	3	6	1	3	3	1	4	4.167	4.75	3.857	3.611
319	20.32	Female	1	Humanities	Beijing	Rural	4	2	4	2	4	3	3	4	3	4	5	5	4	5	5	5	5	4	4	4	3	4	3	6	4	5	4	6	5	6	5	4	6	5	6	5	3	4	4.714	4.722
320	20.1	Male	2	Social Sciences	Sichuan	Urban	3	5	4	5	5	5	2	4	5	5	5	5	5	5	5	5	5	5	6	6	3	6	5	6	4	6	5	5	6	5	4	5	5	6	3	4	4.333	4.75	5	5
321	20.46	Female	2	Humanities	Sichuan	Urban	2	3	3	3	2	3	2	3	3	2	3	4	3	4	3	4	4	3	2	1	2	5	5	3	4	5	1	4	2	2	2	3	1	3	3	1	2.667	2.75	3.571	2.722
322	20.55	Male	3	Natural Sciences	Beijing	Urban	1	4	5	5	5	5	4	5	5	5	5	5	5	4	5	5	4	4	5	3	4	1	4	4	4	4	6	3	4	2	4	3	6	4	5	5	4.667	5	4.571	3.944
323	20.23	Male	3	Natural Sciences	Sichuan	Urban	1	5	4	3	3	4	3	4	3	5	4	4	3	5	4	4	4	3	4	5	4	3	4	4	5	4	4	3	5	2	3	4	3	2	4	1	3.667	4	3.857	3.556
324	21.24	Female	1	Social Sciences	Sichuan	Urban	5	3	3	3	3	3	3	5	4	5	2	5	4	4	4	5	4	3	3	3	5	4	4	3	3	3	4	5	5	2	4	4	5	2	3	4	3	4	4.143	3.667
325	18.42	Female	1	Engineering	Guangdong	Urban	1	5	5	4	3	4	4	4	3	4	5	4	4	4	5	4	3	5	3	5	4	3	3	3	6	5	3	4	5	6	5	4	6	2	4	6	4.167	4	4.143	4.278
326	19.7	Female	2	Engineering	Guangdong	Urban	3	5	4	4	5	5	5	4	4	4	4	4	5	4	3	3	3	3	4	5	4	4	4	3	4	4	4	3	3	3	5	4	4	3	2	5	4.667	4	3.571	3.778
